# Supplementary material for: The impact of nurse working hours on patient safety culture: a cross-national survey including Japan, the United States and Chinese Taiwan using the Hospital Survey on Patient Safety Culture
Source: BMC Health Serv Res. 2013 Oct 7;13:394. doi: 10.1186/1472-6963-13-394 (PMC3852210; doi:10.1186/1472-6963-13-394)
Supplement: Additional file 1 — The difference among working hour groups by Tukey’s test in Japan, the U.S. and Taiwan. [file 1472-6963-13-394-S1.xls]

## Sheet: Additional file
Additional file The difference among working hour groups by Tukey’s test in Japan, the U.S. and Taiwan
			Japan					U.S.					Taiwan
Sub-dimensions	G 1	G 2	MG1-MG2	95% CI	Cohen's d	P-value		MG1-MG2	95% CI	Cohen's d	P-value		MG1-MG2	95% CI	Cohen's d	P-value
Frequency of Event Reporting	<40-h group	40-60-h group	-0.104362	-0.37‐0.17	-0.0389209	1		-0.178782	-0.23‐-0.13	-0.0679482	<0.001**		-0.0437231	-0.30‐0.21	-0.0178234	1
	<40-h group	≥60-h group	0.0744209	-0.45‐0.60	0.0258432	1		-0.194177	-0.29‐-0.10	-0.0748064	<0.001**		-0.110156	-0.51‐0.28	-0.0458941	1
	40-60-h group	≥60-h group	0.178782	-0.32‐0.67	0.0678292	1		-0.015395	-0.12‐0.08	-0.00564011	1		-0.0664328	-0.41‐0.27	-0.0269854	1
Overall Perceptions of Safety	<40-h group	40-60-h group	0.239695	-0.09‐0.57	0.0958594	0.311		-0.0997609	-0.16‐-0.04	-0.0307273	<0.001**		-0.153743	-0.46‐0.15	-0.0853577	1
	<40-h group	≥60-h group	0.479285	-0.15‐1.11	0.193857	0.274		0.345456	0.23‐0.46	0.10787	<0.001**		0.121308	-0.36‐0.60	0.0669449	1
	40-60-h group	≥60-h group	0.23959	-0.36‐0.84	0.0942342	1		0.445217	0.33‐0.57	0.132722	<0.001**		0.275052	-0.14‐0.69	0.150449	0.459
Supervisor/Manager Expectations & Actions Promoting Safety	<40-h group	40-60-h group	0.284009	-0.04‐0.61	0.115758	0.124		-0.187217	-0.24‐-0.13	-0.0579915	<0.001**		-0.348958	-0.65‐-0.05	-0.163792	0.014*
	<40-h group	≥60-h group	0.250017	-0.38‐0.88	0.106158	1		0.262713	0.15‐0.38	0.0821536	<0.001**		0.17905	-0.30‐0.65	0.0796574	1
	40-60-h group	≥60-h group	-0.0339916	-0.63‐0.56	-0.0135021	1		0.449929	0.33‐0.57	0.134939	<0.001**		0.528008	0.12‐0.94	0.245113	0.004**
Organizational Learning-Continuous Improvement	<40-h group	40-60-h group	0.0902763	-0.11‐0.29	0.051013	1		-0.0935707	-0.13‐-0.06	-0.0463564	<0.001**		-0.183223	-0.37‐0.01	-0.130941	0.067
	<40-h group	≥60-h group	0.0180951	-0.38‐0.42	0.0107278	1		0.0211278	-0.05‐0.09	0.0105655	1		0.0356615	-0.26‐0.33	0.0246694	1
	40-60-h group	≥60-h group	-0.0721812	-0.45‐0.30	-0.040079	1		0.114699	0.04‐0.19	0.0545448	<0.001**		0.218884	-0.04‐0.48	0.154641	0.149
Teamwork within Hospital Units	<40-h group	40-60-h group	0.160747	-0.14‐0.46	0.066436	0.947		0.163022	0.11‐0.22	0.0548464	<0.001**		-0.0522709	-0.33‐0.23	-0.0240893	1
	<40-h group	≥60-h group	0.660238	0.08‐1.25	0.268296	0.02*		0.412309	0.31‐0.52	0.141036	<0.001**		0.560666	0.12‐1.00	0.242139	0.005**
	40-60-h group	≥60-h group	0.499491	-0.05‐1.05	0.200048	0.099		0.249287	0.14‐0.36	0.0796686	<0.001**		0.612937	0.24‐0.99	0.277512	<0.001**
Communication Openness	<40-h group	40-60-h group	0.126025	-0.11‐0.36	0.0611719	0.931		-0.11418	-0.15‐-0.07	-0.0493759	<0.001**		0.0116797	-0.21‐0.23	0.00644259	1
	<40-h group	≥60-h group	0.233616	-0.22‐0.69	0.110384	1		0.175463	0.09‐0.26	0.0770906	<0.001**		0.520158	0.18‐0.86	0.298628	<0.001**
	40-60-h group	≥60-h group	0.107591	-0.32‐0.54	0.0521688	1		0.289643	0.20‐0.38	0.11973	<0.001**		0.508478	0.21‐0.80	0.275788	<0.001**
Feedback and Communication about Error	<40-h group	40-60-h group	0.119635	-0.13‐0.37	0.0563646	1		-0.213132	-0.26‐-0.17	-0.0871536	<0.001**		-0.0975275	-0.33‐0.13	-0.053485	1
	<40-h group	≥60-h group	0.180412	-0.30‐0.66	0.08369	1		-0.0735253	-0.16‐0.02	-0.0302355	0.171		0.245326	-0.12‐0.61	0.13697	0.441
	40-60-h group	≥60-h group	0.060777	-0.39‐0.51	0.0285897	1		0.139606	0.05‐0.23	0.0557549	<0.001**		0.342853	0.03‐0.65	0.187545	0.02*
Nonpunitive Response to Error	<40-h group	40-60-h group	0.0773435	-0.2‐0.35	0.0340792	1		-0.113975	-0.16‐-0.07	-0.0419221	<0.001**		-0.102424	-0.36‐0.15	-0.0544309	1
	<40-h group	≥60-h group	0.248916	-0.28‐0.78	0.10916	1		0.331726	0.23‐0.43	0.123943	<0.001**		0.636676	0.24‐1.04	0.353465	<0.001**
	40-60-h group	≥60-h group	0.171572	-0.33‐0.67	0.0748767	1		0.445701	0.35‐0.55	0.157747	<0.001**		0.7391	0.40‐1.08	0.39341	<0.001**
Staffing	<40-h group	40-60-h group	0.374069	0.07‐0.68	0.14682	0.008**		0.235149	0.18‐0.29	0.076903	<0.001**		0.118677	-0.17‐0.41	0.0477745	1
	<40-h group	≥60-h group	1.25203	0.65‐1.85	0.4987	<0.001**		0.618655	0.51‐0.73	0.204995	<0.001**		1.40147	0.95‐1.85	0.59927	<0.001**
	40-60-h group	≥60-h group	0.87796	0.31‐1.44	0.34087	<0.001**		0.383506	0.27‐0.50	0.121845	<0.001**		1.28279	0.89‐1.67	0.51448	<0.001**
Hospital Management Support for Patient Safety	<40-h group	40-60-h group	0.159653	-0.10‐0.42	0.081707	0.629		-0.061655	-0.11‐-0.02	-0.0238803	0.002**		-0.0624906	-0.31‐0.18	-0.0363438	1
	<40-h group	≥60-h group	0.175937	-0.33‐0.68	0.088544	1		0.144513	0.05‐0.24	0.0564872	<0.001**		0.400156	0.02‐0.78	0.233116	0.03*
	40-60-h group	≥60-h group	0.0162838	-0.46‐0.49	0.00837584	1		0.206168	0.11‐0.30	0.0776178	<0.001**		0.462646	0.14‐0.79	0.264806	0.001**
Teamwork Across Hospital Units	<40-h group	40-60-h group	0.166353	-0.14‐0.47	0.0696711	0.879		0.175219	0.12‐0.23	0.0580726	<0.001**		-0.0366137	-0.32‐0.25	-0.0164079	1
	<40-h group	≥60-h group	0.295759	-0.29‐0.88	0.122588	1		0.27641	0.17‐0.39	0.0929814	<0.001**		0.492687	0.05‐0.94	0.221308	0.02*
	40-60-h group	≥60-h group	0.129406	-0.42‐0.68	0.0540291	1		0.10119	-0.01‐0.21	0.0324837	0.101		0.5293	0.15‐0.91	0.233169	0.001**
Hospital Handoffs & Transitions	<40-h group	40-60-h group	0.150604	-0.17‐0.47	0.0618237	1		0.39916	0.34‐0.45	0.126377	<0.001**		0.0376971	-0.26‐0.33	0.0153983	1
	<40-h group	≥60-h group	0.428403	-0.19‐1.05	0.173934	0.408		0.565023	0.45‐0.68	0.180932	<0.001**		0.48635	0.02‐0.95	0.192525	0.04*
	40-60-h group	≥60-h group	0.277799	-0.31‐0.86	0.11501	1		0.165864	0.05‐0.28	0.0509824	0.001**		0.448653	0.05‐0.85	0.18058	0.02*
CI = Confidence Interval, G1= working hour group 1, G2= working hour group 2, MG1-MG2 = Mean of each sub-dimension in working hour group 1 - Mean of each sub-dimension in working hour group 2.
* P < 0.05; ** P <0 .01
